# Supplementary material for: Role of miR-144-5p in modulating lipid metabolism and potentially alleviating obesity via the PGC-1α/AMPK pathway
Source: Front Vet Sci. 2025 Aug 14;12:1477593. doi: 10.3389/fvets.2025.1477593 (PMC12392996; doi:10.3389/fvets.2025.1477593)
Supplement: Supplementary file 2 [file Table_2.xlsx]

## Sheet: Sheet1
Gene	Forward primer(5'-3')	Reverse primer(5'-3')
miR-144-5p	GCGCGCGGGAACACAA	AGTGCAGGGTCCGAGGTATT
U6	CTCGCTTCGGCAGCACA	AACGCTTCACGAATTTGCGT
GAPDH	GCA AAT TCA ACG GCA CAG TCA AG	TCG CTC CTG GAA GAT GGT GAT G
PGC-1α	AAC CCC TTC CAA GTG TG	TTC CGA TTG GTC ACA CC
TNF-α	CCCTCA CAC TCA CAA ACC AC	ACA AGG TAC AAC CCA TCG GC
Arg-1	CTG GGG ATT GGC AAG GTG AT	CCC GTC GAC ATC AAA GCT CA
CPT1	AGC CAG ACT CCT CAG CAG CAG	CAC CAT AGC CGT CAT CAG CAA CC
ACOX1	TGG ACA GCC TGA CAG AAG CCT AC	CAC GCC ACT TCC TTG CTC TTC C
FASN	TGC CCG AGT CAG AGA ACC TAC AG	TCC ATA GAG CCC AGC CTT CCA TC
